# Supplementary material for: Adjunctive Procedures in Immediate Implant Placement: Necessity or Option? A Systematic Review and Meta-Analysis
Source: Materials (Basel). 2025 Dec 2;18(23):5427. doi: 10.3390/ma18235427 (PMC12693628; doi:10.3390/ma18235427)
Supplement: Supplementary file 1 [file materials-18-05427-s001.zip]

Archive with 2 entries (2 files):
- materials-3974649-supplementary.pdf
- PRISMA_2020_checklist.pdf
